# Supplementary material for: Bifidobacterium longum 070103 Fermented Milk Improve Glucose and Lipid Metabolism Disorders by Regulating Gut Microbiota in Mice
Source: Nutrients. 2022 Sep 29;14(19):4050. doi: 10.3390/nu14194050 (PMC9573661; doi:10.3390/nu14194050)
Supplement: Supplementary file 1 [file nutrients-14-04050-s001.zip]

Archive with 1 entries (1 files):
- nutrients-1931714-supplementary.pdf
